# Supplementary material for: APTC-C-SA01: A Novel Bacteriophage Cocktail Targeting Staphylococcus aureus and MRSA Biofilms
Source: Int J Mol Sci. 2022 May 30;23(11):6116. doi: 10.3390/ijms23116116 (PMC9181636; doi:10.3390/ijms23116116)
Supplement: Supplementary file 1 [file ijms-23-06116-s001.zip]

Archive with 1 entries (1 files):
- ijms-1721308-supplementary.pdf
